# Supplementary material for: In-field nucleic acid testing for porcine epidemic diarrhea virus with lateral flow immunoassay
Source: Front Vet Sci. 2025 May 21;12:1535605. doi: 10.3389/fvets.2025.1535605 (PMC12135921; doi:10.3389/fvets.2025.1535605)
Supplement: Supplementary file 5 [file Table_2.xlsx]

## Sheet: Sheet1
Background and sample Types of 19 swine clinical samples
Sample No.	Types	Source	Type of pig	RT-qPCR results	Visual results
1	Intestinal tissue	Tengqiao, Wenzhou	piglet	+	+
2	Intestinal tissue	Lishui	piglet	+	+
3	Anal swab	Lishui	piglet	+	+
4	Intestinal tissue	Tengqiao, Wenzhou	piglet	+	+
5	Intestinal tissue	Nanning	piglet	+	+
6	Intestinal tissue	Longwan, Wenzhou	piglet	+	+
7	Anal swab	Longwan, Wenzhou	sow	-	-
8	Intestinal tissue	Longwan, Wenzhou	piglet	+	+
9	Intestinal tissue	Longwan, Wenzhou	piglet	+	+
10	Intestinal tissue	Nanning	piglet	+	+
11	Intestinal tissue	Hangzhou	piglet	+	+
12	Anal swab	Longwan,	piglet	+	+
		Wenzhou
13	Intestinal tissue	Lishui	piglet	+	+
14	Anal swab	Longwan,	sow	+	+
15	Anal swab	Nanning	piglet	+	+
16	Intestinal tissue	Longwan,	piglet	+	+
		Wenzhou
17	Intestinal tissue	Longwan,	piglet	-	-
		Wenzhou
18	Intestinal tissue	Nanning	piglet	-	-
19	Intestinal tissue	Hangzhou	piglet	-	-
