# Supplementary material for: In-field nucleic acid testing for porcine epidemic diarrhea virus with lateral flow immunoassay
Source: Front Vet Sci. 2025 May 21;12:1535605. doi: 10.3389/fvets.2025.1535605 (PMC12135921; doi:10.3389/fvets.2025.1535605)
Supplement: Supplementary file 6 [file Table_3.xls]

## Sheet: Sample Setup
Block Type	96-Well 0.2-mL Block
Calibration Background is expired	Yes
Calibration Background performed on	09-25-2020
Calibration Pure Dye ABY is expired	Yes
Calibration Pure Dye ABY performed on	09-25-2020
Calibration Pure Dye FAM is expired	Yes
Calibration Pure Dye FAM performed on	09-25-2020
Calibration Pure Dye JUN is expired	Yes
Calibration Pure Dye JUN performed on	09-25-2020
Calibration Pure Dye NED is expired	Yes
Calibration Pure Dye NED performed on	09-25-2020
Calibration Pure Dye ROX is expired	Yes
Calibration Pure Dye ROX performed on	09-25-2020
Calibration Pure Dye SYBR is expired	Yes
Calibration Pure Dye SYBR performed on	09-25-2020
Calibration Pure Dye TAMRA is expired	Yes
Calibration Pure Dye TAMRA performed on	09-25-2020
Calibration Pure Dye VIC is expired	Yes
Calibration Pure Dye VIC performed on	09-25-2020
Calibration ROI is expired	Yes
Calibration ROI performed on	09-25-2020
Calibration Uniformity is expired	Yes
Calibration Uniformity performed on	09-25-2020
Chemistry	TAQMAN
Date Created	2023-12-31 11:19:39 AM CST
Experiment Barcode
Experiment Comment
Experiment File Name	S:\WMP\cwc\2023-12-31_094310cwc-pedvmuguan2.eds
Experiment Name	2023-12-31_094310cwc-pedvmuguan
Experiment Run End Time	2023-12-31 11:09:38 AM CST
Experiment Type	Standard Curve
Instrument Name	272322937
Instrument Serial Number	272322937
Instrument Type	QuantStudio™ 3 System
Passive Reference	VIC
Post-read Stage/Step
Pre-read Stage/Step
Quantification Cycle Method	Ct
Signal Smoothing On	true
Stage/ Cycle where Ct Analysis is performed	Stage2, Step2
User Name
Well	Well Position	Sample Name	Sample Color	Biogroup Name	Biogroup Color	Target Name	Target Color	Task	Reporter	Quencher	Quantity	Comments
1	A1	Sample 1	RGB(176,23,31)			PEDV	RGB(0,0,255)	UNKNOWN	FAM	NFQ-MGB
2	A2	Sample 1	RGB(176,23,31)			PEDV	RGB(0,0,255)	UNKNOWN	FAM	NFQ-MGB
3	A3	Sample 1	RGB(176,23,31)			PEDV	RGB(0,0,255)	UNKNOWN	FAM	NFQ-MGB
4	A4	Sample 1	RGB(176,23,31)			PEDV	RGB(0,0,255)	UNKNOWN	FAM	NFQ-MGB
5	A5	Sample 1	RGB(176,23,31)			PEDV	RGB(0,0,255)	UNKNOWN	FAM	NFQ-MGB
6	A6	Sample 1	RGB(176,23,31)			PEDV	RGB(0,0,255)	UNKNOWN	FAM	NFQ-MGB
7	A7	Sample 1	RGB(176,23,31)			PEDV	RGB(0,0,255)	UNKNOWN	FAM	NFQ-MGB
8	A8	Sample 1	RGB(176,23,31)			PEDV	RGB(0,0,255)	UNKNOWN	FAM	NFQ-MGB
9	A9
10	A10
11	A11
12	A12
13	B1	Sample 1	RGB(176,23,31)			PEDV	RGB(0,0,255)	UNKNOWN	FAM	NFQ-MGB
14	B2	Sample 1	RGB(176,23,31)			PEDV	RGB(0,0,255)	UNKNOWN	FAM	NFQ-MGB
15	B3	Sample 1	RGB(176,23,31)			PEDV	RGB(0,0,255)	UNKNOWN	FAM	NFQ-MGB
16	B4	Sample 1	RGB(176,23,31)			PEDV	RGB(0,0,255)	UNKNOWN	FAM	NFQ-MGB
17	B5	Sample 1	RGB(176,23,31)			PEDV	RGB(0,0,255)	UNKNOWN	FAM	NFQ-MGB
18	B6	Sample 1	RGB(176,23,31)			PEDV	RGB(0,0,255)	UNKNOWN	FAM	NFQ-MGB
19	B7	Sample 1	RGB(176,23,31)			PEDV	RGB(0,0,255)	UNKNOWN	FAM	NFQ-MGB
20	B8
21	B9
22	B10
23	B11
24	B12
25	C1	Sample 1	RGB(176,23,31)			PEDV	RGB(0,0,255)	UNKNOWN	FAM	NFQ-MGB
26	C2	p	RGB(0,0,255)			PEDV	RGB(0,0,255)	UNKNOWN	FAM	NFQ-MGB
27	C3	n	RGB(0,139,69)			PEDV	RGB(0,0,255)	UNKNOWN	FAM	NFQ-MGB
28	C4	n	RGB(0,139,69)			PEDV	RGB(0,0,255)	UNKNOWN	FAM	NFQ-MGB
29	C5	n	RGB(0,139,69)			PEDV	RGB(0,0,255)	UNKNOWN	FAM	NFQ-MGB
30	C6	n	RGB(0,139,69)			PEDV	RGB(0,0,255)	UNKNOWN	FAM	NFQ-MGB
31	C7
32	C8
33	C9
34	C10
35	C11
36	C12
37	D1
38	D2
39	D3
40	D4
41	D5
42	D6
43	D7
44	D8
45	D9
46	D10
47	D11
48	D12
49	E1
50	E2
51	E3
52	E4
53	E5
54	E6
55	E7
56	E8
57	E9
58	E10
59	E11
60	E12
61	F1
62	F2
63	F3
64	F4
65	F5
66	F6
67	F7
68	F8
69	F9
70	F10
71	F11
72	F12
73	G1
74	G2
75	G3
76	G4
77	G5
78	G6
79	G7
80	G8
81	G9
82	G10
83	G11
84	G12
85	H1
86	H2
87	H3
88	H4
89	H5
90	H6
91	H7
92	H8
93	H9
94	H10
95	H11
96	H12

## Sheet: Amplification Data
Block Type	96-Well 0.2-mL Block
Calibration Background is expired	Yes
Calibration Background performed on	09-25-2020
Calibration Pure Dye ABY is expired	Yes
Calibration Pure Dye ABY performed on	09-25-2020
Calibration Pure Dye FAM is expired	Yes
Calibration Pure Dye FAM performed on	09-25-2020
Calibration Pure Dye JUN is expired	Yes
Calibration Pure Dye JUN performed on	09-25-2020
Calibration Pure Dye NED is expired	Yes
Calibration Pure Dye NED performed on	09-25-2020
Calibration Pure Dye ROX is expired	Yes
Calibration Pure Dye ROX performed on	09-25-2020
Calibration Pure Dye SYBR is expired	Yes
Calibration Pure Dye SYBR performed on	09-25-2020
Calibration Pure Dye TAMRA is expired	Yes
Calibration Pure Dye TAMRA performed on	09-25-2020
Calibration Pure Dye VIC is expired	Yes
Calibration Pure Dye VIC performed on	09-25-2020
Calibration ROI is expired	Yes
Calibration ROI performed on	09-25-2020
Calibration Uniformity is expired	Yes
Calibration Uniformity performed on	09-25-2020
Chemistry	TAQMAN
Date Created	2023-12-31 11:19:40 AM CST
Experiment Barcode
Experiment Comment
Experiment File Name	S:\WMP\cwc\2023-12-31_094310cwc-pedvmuguan2.eds
Experiment Name	2023-12-31_094310cwc-pedvmuguan
Experiment Run End Time	2023-12-31 11:09:38 AM CST
Experiment Type	Standard Curve
Instrument Name	272322937
Instrument Serial Number	272322937
Instrument Type	QuantStudio™ 3 System
Passive Reference	VIC
Post-read Stage/Step
Pre-read Stage/Step
Quantification Cycle Method	Ct
Signal Smoothing On	true
Stage/ Cycle where Ct Analysis is performed	Stage2, Step2
User Name
Well	Well Position	Cycle	Target Name	Rn	Delta Rn
1	A1	1	PEDV	1.24402	-0.0760441
1	A1	2	PEDV	1.24406	-0.0683346
1	A1	3	PEDV	1.24433	-0.0603793
1	A1	4	PEDV	1.24891	-0.0481285
1	A1	5	PEDV	1.24895	-0.0404119
1	A1	6	PEDV	1.24807	-0.0336113
1	A1	7	PEDV	1.24651	-0.0274943
1	A1	8	PEDV	1.25485	-0.0114801
1	A1	9	PEDV	1.26349	0.00484176
1	A1	10	PEDV	1.25828	0.00730961
1	A1	11	PEDV	1.25017	0.00687639
1	A1	12	PEDV	1.25088	0.0152637
1	A1	13	PEDV	1.25146	0.0235225
1	A1	14	PEDV	1.25006	0.0297959
1	A1	15	PEDV	1.25318	0.04059
1	A1	16	PEDV	1.25611	0.0511957
1	A1	17	PEDV	1.25618	0.0589438
1	A1	18	PEDV	1.25142	0.0618606
1	A1	19	PEDV	1.2495	0.067618
1	A1	20	PEDV	1.24044	0.0662401
1	A1	21	PEDV	1.22567	0.0591475
1	A1	22	PEDV	1.20812	0.049273
1	A1	23	PEDV	1.18337	0.0322028
1	A1	24	PEDV	1.13465	-0.00884408
1	A1	25	PEDV	1.06977	-0.0660444
1	A1	26	PEDV	1.00757	-0.120568
1	A1	27	PEDV	0.962742	-0.157719
1	A1	28	PEDV	0.963602	-0.149182
1	A1	29	PEDV	1.02731	-0.0778011
1	A1	30	PEDV	1.1609	0.0634682
1	A1	31	PEDV	1.34053	0.250778
1	A1	32	PEDV	1.54461	0.46253
1	A1	33	PEDV	1.75925	0.684854
1	A1	34	PEDV	1.9515	0.884776
1	A1	35	PEDV	2.11247	1.05343
1	A1	36	PEDV	2.22168	1.17031
1	A1	37	PEDV	2.29237	1.24868
1	A1	38	PEDV	2.33737	1.30135
1	A1	39	PEDV	2.3607	1.33237
1	A1	40	PEDV	2.37063	1.34997
2	A2	1	PEDV	1.25793	-0.000342582
2	A2	2	PEDV	1.26076	0.0022418
2	A2	3	PEDV	1.26224	0.00347745
2	A2	4	PEDV	1.262	0.00298671
2	A2	5	PEDV	1.2685	0.00924072
2	A2	6	PEDV	1.26676	0.0072601
2	A2	7	PEDV	1.25528	-0.00447386
2	A2	8	PEDV	1.24946	-0.0105413
2	A2	9	PEDV	1.2516	-0.00864753
2	A2	10	PEDV	1.25691	-0.00358561
2	A2	11	PEDV	1.2566	-0.00413655
2	A2	12	PEDV	1.26068	-0.000310367
2	A2	13	PEDV	1.26215	0.000915032
2	A2	14	PEDV	1.26107	-0.000412198
2	A2	15	PEDV	1.26192	0.000196053
2	A2	16	PEDV	1.26134	-0.000635982
2	A2	17	PEDV	1.26181	-0.000411345
2	A2	18	PEDV	1.26348	0.00101599
2	A2	19	PEDV	1.26892	0.00620415
2	A2	20	PEDV	1.26527	0.00230772
2	A2	21	PEDV	1.26113	-0.00207806
2	A2	22	PEDV	1.26509	0.00162891
2	A2	23	PEDV	1.26725	0.00354382
2	A2	24	PEDV	1.27671	0.0127639
2	A2	25	PEDV	1.31139	0.0471887
2	A2	26	PEDV	1.36968	0.10524
2	A2	27	PEDV	1.46281	0.19812
2	A2	28	PEDV	1.58914	0.324201
2	A2	29	PEDV	1.73798	0.472797
2	A2	30	PEDV	1.89442	0.628982
2	A2	31	PEDV	2.03369	0.768008
2	A2	32	PEDV	2.16209	0.896158
2	A2	33	PEDV	2.25748	0.991307
2	A2	34	PEDV	2.31492	1.0485
2	A2	35	PEDV	2.34237	1.0757
2	A2	36	PEDV	2.36333	1.09642
2	A2	37	PEDV	2.37777	1.11061
2	A2	38	PEDV	2.38217	1.11476
2	A2	39	PEDV	2.38835	1.12069
2	A2	40	PEDV	2.3996	1.13169
3	A3	1	PEDV	1.20638	0.00752923
3	A3	2	PEDV	1.20642	0.00678087
3	A3	3	PEDV	1.19668	-0.00373562
3	A3	4	PEDV	1.19566	-0.00553373
3	A3	5	PEDV	1.20385	0.00186777
3	A3	6	PEDV	1.20871	0.00594739
3	A3	7	PEDV	1.20553	0.00199266
3	A3	8	PEDV	1.20754	0.00321185
3	A3	9	PEDV	1.20978	0.00467614
3	A3	10	PEDV	1.20788	0.0019979
3	A3	11	PEDV	1.20728	0.000609387
3	A3	12	PEDV	1.20162	-0.00582895
3	A3	13	PEDV	1.20218	-0.00604563
3	A3	14	PEDV	1.20785	-0.00115766
3	A3	15	PEDV	1.20717	-0.00262592
3	A3	16	PEDV	1.20841	-0.00216693
3	A3	17	PEDV	1.21488	0.00352905
3	A3	18	PEDV	1.2154	0.0032623
3	A3	19	PEDV	1.22339	0.0104753
3	A3	20	PEDV	1.23879	0.0250919
3	A3	21	PEDV	1.2625	0.0480169
3	A3	22	PEDV	1.30359	0.0883322
3	A3	23	PEDV	1.37729	0.161243
3	A3	24	PEDV	1.48159	0.264767
3	A3	25	PEDV	1.60934	0.391735
3	A3	26	PEDV	1.74357	0.525187
3	A3	27	PEDV	1.8731	0.653935
3	A3	28	PEDV	1.9854	0.765452
3	A3	29	PEDV	2.09113	0.870403
3	A3	30	PEDV	2.18355	0.962039
3	A3	31	PEDV	2.2515	1.0292
3	A3	32	PEDV	2.29807	1.075
3	A3	33	PEDV	2.32534	1.10148
3	A3	34	PEDV	2.34086	1.11622
3	A3	35	PEDV	2.35207	1.12665
3	A3	36	PEDV	2.36321	1.13701
3	A3	37	PEDV	2.37196	1.14498
3	A3	38	PEDV	2.3754	1.14763
3	A3	39	PEDV	2.37513	1.14659
3	A3	40	PEDV	2.37865	1.14933
4	A4	1	PEDV	1.20182	-0.0428449
4	A4	2	PEDV	1.20222	-0.0382876
4	A4	3	PEDV	1.20436	-0.0319938
4	A4	4	PEDV	1.20478	-0.0274159
4	A4	5	PEDV	1.20846	-0.0195812
4	A4	6	PEDV	1.20711	-0.0167662
4	A4	7	PEDV	1.20804	-0.0116879
4	A4	8	PEDV	1.20859	-0.00697599
4	A4	9	PEDV	1.20924	-0.00216741
4	A4	10	PEDV	1.21158	0.00433001
4	A4	11	PEDV	1.21127	0.00817454
4	A4	12	PEDV	1.20659	0.00764827
4	A4	13	PEDV	1.20766	0.0128784
4	A4	14	PEDV	1.21583	0.0252076
4	A4	15	PEDV	1.21516	0.0286942
4	A4	16	PEDV	1.20914	0.0268299
4	A4	17	PEDV	1.20569	0.0275348
4	A4	18	PEDV	1.20492	0.0309285
4	A4	19	PEDV	1.20299	0.0331559
4	A4	20	PEDV	1.19941	0.0337262
4	A4	21	PEDV	1.19287	0.0313498
4	A4	22	PEDV	1.18603	0.0286658
4	A4	23	PEDV	1.15978	0.00657162
4	A4	24	PEDV	1.12951	-0.0195423
4	A4	25	PEDV	1.08036	-0.0645318
4	A4	26	PEDV	1.03571	-0.105033
4	A4	27	PEDV	1.01754	-0.119041
4	A4	28	PEDV	1.04952	-0.0829011
4	A4	29	PEDV	1.14289	0.0146255
4	A4	30	PEDV	1.29853	0.174425
4	A4	31	PEDV	1.49075	0.370802
4	A4	32	PEDV	1.69371	0.577918
4	A4	33	PEDV	1.88775	0.77611
4	A4	34	PEDV	2.05543	0.947953
4	A4	35	PEDV	2.17862	1.0753
4	A4	36	PEDV	2.26174	1.16258
4	A4	37	PEDV	2.31742	1.22241
4	A4	38	PEDV	2.34675	1.25589
4	A4	39	PEDV	2.36249	1.2758
4	A4	40	PEDV	2.3714	1.28886
5	A5	1	PEDV	1.56108	-0.0792444
5	A5	2	PEDV	1.55927	-0.0723195
5	A5	3	PEDV	1.55627	-0.0665894
5	A5	4	PEDV	1.55484	-0.0592878
5	A5	5	PEDV	1.55544	-0.0499578
5	A5	6	PEDV	1.55597	-0.0406963
5	A5	7	PEDV	1.55712	-0.0308122
5	A5	8	PEDV	1.56421	-0.0149872
5	A5	9	PEDV	1.56321	-0.00725604
5	A5	10	PEDV	1.55965	-0.00208657
5	A5	11	PEDV	1.56253	0.00952855
5	A5	12	PEDV	1.56684	0.0225681
5	A5	13	PEDV	1.56837	0.0328271
5	A5	14	PEDV	1.56886	0.0420521
5	A5	15	PEDV	1.56115	0.0430747
5	A5	16	PEDV	1.56147	0.0521217
5	A5	17	PEDV	1.56807	0.0674562
5	A5	18	PEDV	1.56944	0.077559
5	A5	19	PEDV	1.56974	0.0865918
5	A5	20	PEDV	1.56516	0.0907451
5	A5	21	PEDV	1.55049	0.0848023
5	A5	22	PEDV	1.53066	0.0737041
5	A5	23	PEDV	1.48591	0.03769
5	A5	24	PEDV	1.43249	-0.00699816
5	A5	25	PEDV	1.35253	-0.0782327
5	A5	26	PEDV	1.26592	-0.156106
5	A5	27	PEDV	1.20558	-0.20771
5	A5	28	PEDV	1.19237	-0.212192
5	A5	29	PEDV	1.25079	-0.145036
5	A5	30	PEDV	1.37437	-0.0127338
5	A5	31	PEDV	1.55423	0.175867
5	A5	32	PEDV	1.75952	0.389887
5	A5	33	PEDV	1.96321	0.602304
5	A5	34	PEDV	2.14094	0.788773
5	A5	35	PEDV	2.29185	0.948407
5	A5	36	PEDV	2.39661	1.06191
5	A5	37	PEDV	2.45841	1.13244
5	A5	38	PEDV	2.4906	1.17335
5	A5	39	PEDV	2.50546	1.19695
5	A5	40	PEDV	2.51039	1.21061
6	A6	1	PEDV	1.56548	-0.145583
6	A6	2	PEDV	1.55955	-0.133616
6	A6	3	PEDV	1.55285	-0.122417
6	A6	4	PEDV	1.5514	-0.10598
6	A6	5	PEDV	1.54887	-0.0906086
6	A6	6	PEDV	1.54515	-0.0764349
6	A6	7	PEDV	1.54406	-0.0596339
6	A6	8	PEDV	1.54324	-0.0425618
6	A6	9	PEDV	1.54256	-0.0253417
6	A6	10	PEDV	1.54186	-0.00814961
6	A6	11	PEDV	1.54345	0.0113336
6	A6	12	PEDV	1.54591	0.0316923
6	A6	13	PEDV	1.54528	0.0489498
6	A6	14	PEDV	1.53863	0.060194
6	A6	15	PEDV	1.53276	0.0722184
6	A6	16	PEDV	1.53801	0.0953671
6	A6	17	PEDV	1.53762	0.112871
6	A6	18	PEDV	1.53253	0.125669
6	A6	19	PEDV	1.52851	0.139544
6	A6	20	PEDV	1.51769	0.146624
6	A6	21	PEDV	1.50169	0.148512
6	A6	22	PEDV	1.48056	0.145278
6	A6	23	PEDV	1.44365	0.126268
6	A6	24	PEDV	1.38021	0.0807253
6	A6	25	PEDV	1.28787	0.00627773
6	A6	26	PEDV	1.17415	-0.0895478
6	A6	27	PEDV	1.06287	-0.182937
6	A6	28	PEDV	0.971828	-0.256084
6	A6	29	PEDV	0.918189	-0.291829
6	A6	30	PEDV	0.906969	-0.285154
6	A6	31	PEDV	0.944988	-0.229241
6	A6	32	PEDV	1.042	-0.11433
6	A6	33	PEDV	1.19994	0.0614952
6	A6	34	PEDV	1.40809	0.287549
6	A6	35	PEDV	1.64004	0.537387
6	A6	36	PEDV	1.86545	0.780691
6	A6	37	PEDV	2.07623	1.00936
6	A6	38	PEDV	2.22882	1.17985
6	A6	39	PEDV	2.33945	1.30837
6	A6	40	PEDV	2.39639	1.38321
7	A7	1	PEDV	9.67824	-0.666762
7	A7	2	PEDV	9.69066	-0.591158
7	A7	3	PEDV	9.69868	-0.51995
7	A7	4	PEDV	9.7169	-0.438558
7	A7	5	PEDV	9.7381	-0.354174
7	A7	6	PEDV	9.73164	-0.297456
7	A7	7	PEDV	9.72801	-0.237897
7	A7	8	PEDV	9.72836	-0.174374
7	A7	9	PEDV	9.74527	-0.0942823
7	A7	10	PEDV	9.72676	-0.0496045
7	A7	11	PEDV	9.71432	0.00112909
7	A7	12	PEDV	9.72898	0.0789747
7	A7	13	PEDV	9.73315	0.146327
7	A7	14	PEDV	9.72238	0.19874
7	A7	15	PEDV	9.71957	0.259112
7	A7	16	PEDV	9.70427	0.30699
7	A7	17	PEDV	9.68481	0.350706
7	A7	18	PEDV	9.66381	0.392888
7	A7	19	PEDV	9.65641	0.448669
7	A7	20	PEDV	9.64518	0.500621
7	A7	21	PEDV	9.61258	0.531205
7	A7	22	PEDV	9.55539	0.537189
7	A7	23	PEDV	9.47856	0.523543
7	A7	24	PEDV	9.34741	0.455575
7	A7	25	PEDV	9.14145	0.312793
7	A7	26	PEDV	8.8863	0.120826
7	A7	27	PEDV	8.59035	-0.111942
7	A7	28	PEDV	8.32492	-0.314187
7	A7	29	PEDV	8.11378	-0.462154
7	A7	30	PEDV	7.99668	-0.51607
7	A7	31	PEDV	7.9402	-0.509368
7	A7	32	PEDV	7.92845	-0.457939
7	A7	33	PEDV	7.98272	-0.340484
7	A7	34	PEDV	8.00921	-0.250819
7	A7	35	PEDV	8.0357	-0.161146
7	A7	36	PEDV	8.08147	-0.0521944
7	A7	37	PEDV	8.10208	0.0315964
7	A7	38	PEDV	8.07752	0.0702155
7	A7	39	PEDV	8.01962	0.0754989
7	A7	40	PEDV	8.02029	0.139349
8	A8	1	PEDV	1.35495	-0.0413709
8	A8	2	PEDV	1.35287	-0.0393265
8	A8	3	PEDV	1.35217	-0.0359046
8	A8	4	PEDV	1.35246	-0.0314876
8	A8	5	PEDV	1.35718	-0.0226391
8	A8	6	PEDV	1.35929	-0.0164099
8	A8	7	PEDV	1.36239	-0.00918058
8	A8	8	PEDV	1.36183	-0.00562307
8	A8	9	PEDV	1.35786	-0.00546767
8	A8	10	PEDV	1.35784	-0.00136824
8	A8	11	PEDV	1.36339	0.00830935
8	A8	12	PEDV	1.36327	0.0123085
8	A8	13	PEDV	1.36412	0.0172838
8	A8	14	PEDV	1.36614	0.0234307
8	A8	15	PEDV	1.36653	0.0279441
8	A8	16	PEDV	1.3721	0.0376345
8	A8	17	PEDV	1.37207	0.041731
8	A8	18	PEDV	1.36231	0.036095
8	A8	19	PEDV	1.35976	0.0376692
8	A8	20	PEDV	1.35619	0.038225
8	A8	21	PEDV	1.34437	0.0305282
8	A8	22	PEDV	1.32741	0.017689
8	A8	23	PEDV	1.30294	-0.0026601
8	A8	24	PEDV	1.26477	-0.0366968
8	A8	25	PEDV	1.22404	-0.0733054
8	A8	26	PEDV	1.20512	-0.0881054
8	A8	27	PEDV	1.22286	-0.0662424
8	A8	28	PEDV	1.30877	0.0237924
8	A8	29	PEDV	1.45235	0.171502
8	A8	30	PEDV	1.63038	0.353655
8	A8	31	PEDV	1.82075	0.548144
8	A8	32	PEDV	1.99488	0.726397
8	A8	33	PEDV	2.15107	0.886716
8	A8	34	PEDV	2.27228	1.01205
8	A8	35	PEDV	2.35207	1.09596
8	A8	36	PEDV	2.39667	1.14468
8	A8	37	PEDV	2.42556	1.1777
8	A8	38	PEDV	2.43997	1.19623
8	A8	39	PEDV	2.44281	1.20319
8	A8	40	PEDV	2.45404	1.21855
9	A9	1
9	A9	2
9	A9	3
9	A9	4
9	A9	5
9	A9	6
9	A9	7
9	A9	8
9	A9	9
9	A9	10
9	A9	11
9	A9	12
9	A9	13
9	A9	14
9	A9	15
9	A9	16
9	A9	17
9	A9	18
9	A9	19
9	A9	20
9	A9	21
9	A9	22
9	A9	23
9	A9	24
9	A9	25
9	A9	26
9	A9	27
9	A9	28
9	A9	29
9	A9	30
9	A9	31
9	A9	32
9	A9	33
9	A9	34
9	A9	35
9	A9	36
9	A9	37
9	A9	38
9	A9	39
9	A9	40
10	A10	1
10	A10	2
10	A10	3
10	A10	4
10	A10	5
10	A10	6
10	A10	7
10	A10	8
10	A10	9
10	A10	10
10	A10	11
10	A10	12
10	A10	13
10	A10	14
10	A10	15
10	A10	16
10	A10	17
10	A10	18
10	A10	19
10	A10	20
10	A10	21
10	A10	22
10	A10	23
10	A10	24
10	A10	25
10	A10	26
10	A10	27
10	A10	28
10	A10	29
10	A10	30
10	A10	31
10	A10	32
10	A10	33
10	A10	34
10	A10	35
10	A10	36
10	A10	37
10	A10	38
10	A10	39
10	A10	40
11	A11	1
11	A11	2
11	A11	3
11	A11	4
11	A11	5
11	A11	6
11	A11	7
11	A11	8
11	A11	9
11	A11	10
11	A11	11
11	A11	12
11	A11	13
11	A11	14
11	A11	15
11	A11	16
11	A11	17
11	A11	18
11	A11	19
11	A11	20
11	A11	21
11	A11	22
11	A11	23
11	A11	24
11	A11	25
11	A11	26
11	A11	27
11	A11	28
11	A11	29
11	A11	30
11	A11	31
11	A11	32
11	A11	33
11	A11	34
11	A11	35
11	A11	36
11	A11	37
11	A11	38
11	A11	39
11	A11	40
12	A12	1
12	A12	2
12	A12	3
12	A12	4
12	A12	5
12	A12	6
12	A12	7
12	A12	8
12	A12	9
12	A12	10
12	A12	11
12	A12	12
12	A12	13
12	A12	14
12	A12	15
12	A12	16
12	A12	17
12	A12	18
12	A12	19
12	A12	20
12	A12	21
12	A12	22
12	A12	23
12	A12	24
12	A12	25
12	A12	26
12	A12	27
12	A12	28
12	A12	29
12	A12	30
12	A12	31
12	A12	32
12	A12	33
12	A12	34
12	A12	35
12	A12	36
12	A12	37
12	A12	38
12	A12	39
12	A12	40
13	B1	1	PEDV	1.31632	-0.00938684
13	B1	2	PEDV	1.31419	-0.0114379
13	B1	3	PEDV	1.32097	-0.0045718
13	B1	4	PEDV	1.3232	-0.00226174
13	B1	5	PEDV	1.32275	-0.00263019
13	B1	6	PEDV	1.32576	0.000464273
13	B1	7	PEDV	1.32812	0.00290916
13	B1	8	PEDV	1.33168	0.0065533
13	B1	9	PEDV	1.32833	0.00327877
13	B1	10	PEDV	1.32752	0.00255495
13	B1	11	PEDV	1.3291	0.00421831
13	B1	12	PEDV	1.32355	-0.0012492
13	B1	13	PEDV	1.32113	-0.00358937
13	B1	14	PEDV	1.31896	-0.00567646
13	B1	15	PEDV	1.32597	0.00142427
13	B1	16	PEDV	1.33688	0.0124123
13	B1	17	PEDV	1.3457	0.0213119
13	B1	18	PEDV	1.35478	0.0304836
13	B1	19	PEDV	1.3727	0.0484855
13	B1	20	PEDV	1.40578	0.0816487
13	B1	21	PEDV	1.46295	0.138897
13	B1	22	PEDV	1.56017	0.236202
13	B1	23	PEDV	1.73276	0.408879
13	B1	24	PEDV	1.97034	0.646534
13	B1	25	PEDV	2.2237	0.899977
13	B1	26	PEDV	2.4261	1.10247
13	B1	27	PEDV	2.54354	1.21999
13	B1	28	PEDV	2.56487	1.2414
13	B1	29	PEDV	2.52815	1.20476
13	B1	30	PEDV	2.49348	1.17017
13	B1	31	PEDV	2.44908	1.12586
13	B1	32	PEDV	2.4103	1.08716
13	B1	33	PEDV	2.38513	1.06207
13	B1	34	PEDV	2.37726	1.05429
13	B1	35	PEDV	2.37189	1.049
13	B1	36	PEDV	2.36737	1.04457
13	B1	37	PEDV	2.36996	1.04723
13	B1	38	PEDV	2.37473	1.05209
13	B1	39	PEDV	2.38264	1.06008
13	B1	40	PEDV	2.38316	1.06068
14	B2	1	PEDV	1.20215	-0.000324884
14	B2	2	PEDV	1.20327	3.92437e-05
14	B2	3	PEDV	1.20849	0.0045025
14	B2	4	PEDV	1.20431	-0.000436993
14	B2	5	PEDV	1.20994	0.00443885
14	B2	6	PEDV	1.2123	0.00603345
14	B2	7	PEDV	1.20573	-0.0012845
14	B2	8	PEDV	1.2043	-0.00347181
14	B2	9	PEDV	1.20576	-0.00277509
14	B2	10	PEDV	1.20676	-0.00253351
14	B2	11	PEDV	1.20788	-0.00216557
14	B2	12	PEDV	1.20466	-0.00614412
14	B2	13	PEDV	1.20052	-0.0110372
14	B2	14	PEDV	1.21024	-0.00207538
14	B2	15	PEDV	1.21381	0.000732418
14	B2	16	PEDV	1.21885	0.00501901
14	B2	17	PEDV	1.22043	0.00584161
14	B2	18	PEDV	1.2207	0.00535638
14	B2	19	PEDV	1.23238	0.0162807
14	B2	20	PEDV	1.25423	0.037371
14	B2	21	PEDV	1.29484	0.0772306
14	B2	22	PEDV	1.36731	0.148935
14	B2	23	PEDV	1.49454	0.275412
14	B2	24	PEDV	1.67859	0.458702
14	B2	25	PEDV	1.91367	0.693024
14	B2	26	PEDV	2.14513	0.923733
14	B2	27	PEDV	2.29783	1.07568
14	B2	28	PEDV	2.37669	1.15377
14	B2	29	PEDV	2.40144	1.17777
14	B2	30	PEDV	2.39769	1.17326
14	B2	31	PEDV	2.38501	1.15982
14	B2	32	PEDV	2.37457	1.14863
14	B2	33	PEDV	2.36277	1.13608
14	B2	34	PEDV	2.35704	1.12959
14	B2	35	PEDV	2.34902	1.12081
14	B2	36	PEDV	2.34691	1.11794
14	B2	37	PEDV	2.35116	1.12143
14	B2	38	PEDV	2.35454	1.12406
14	B2	39	PEDV	2.36256	1.13132
14	B2	40	PEDV	2.36394	1.13195
15	B3	1	PEDV	1.27388	-0.0369547
15	B3	2	PEDV	1.27561	-0.0317738
15	B3	3	PEDV	1.27878	-0.0251476
15	B3	4	PEDV	1.28263	-0.0178558
15	B3	5	PEDV	1.28112	-0.0159168
15	B3	6	PEDV	1.28469	-0.0088957
15	B3	7	PEDV	1.28487	-0.00527079
15	B3	8	PEDV	1.28627	-0.000419097
15	B3	9	PEDV	1.28537	0.00212613
15	B3	10	PEDV	1.28101	0.00122407
15	B3	11	PEDV	1.28015	0.00381317
15	B3	12	PEDV	1.27964	0.00675096
15	B3	13	PEDV	1.27982	0.0103738
15	B3	14	PEDV	1.28262	0.0166208
15	B3	15	PEDV	1.2794	0.0168521
15	B3	16	PEDV	1.2779	0.0187993
15	B3	17	PEDV	1.27785	0.0222
15	B3	18	PEDV	1.27588	0.023677
15	B3	19	PEDV	1.27288	0.0241294
15	B3	20	PEDV	1.27211	0.0268067
15	B3	21	PEDV	1.26723	0.025376
15	B3	22	PEDV	1.24813	0.00972433
15	B3	23	PEDV	1.22072	-0.0142384
15	B3	24	PEDV	1.18617	-0.0453325
15	B3	25	PEDV	1.15266	-0.0753971
15	B3	26	PEDV	1.14591	-0.0786945
15	B3	27	PEDV	1.17839	-0.042774
15	B3	28	PEDV	1.26537	0.0476551
15	B3	29	PEDV	1.41088	0.196614
15	B3	30	PEDV	1.59017	0.379355
15	B3	31	PEDV	1.78074	0.573375
15	B3	32	PEDV	1.95794	0.75402
15	B3	33	PEDV	2.10784	0.907374
15	B3	34	PEDV	2.22462	1.02761
15	B3	35	PEDV	2.2987	1.10514
15	B3	36	PEDV	2.34032	1.1502
15	B3	37	PEDV	2.36573	1.17906
15	B3	38	PEDV	2.37697	1.19375
15	B3	39	PEDV	2.39011	1.21033
15	B3	40	PEDV	2.39154	1.21521
16	B4	1	PEDV	1.22647	-0.0544618
16	B4	2	PEDV	1.22772	-0.0482408
16	B4	3	PEDV	1.23092	-0.0400693
16	B4	4	PEDV	1.23314	-0.0328766
16	B4	5	PEDV	1.23839	-0.0226513
16	B4	6	PEDV	1.24078	-0.0152962
16	B4	7	PEDV	1.24004	-0.011062
16	B4	8	PEDV	1.23626	-0.00986669
16	B4	9	PEDV	1.23581	-0.0053446
16	B4	10	PEDV	1.23685	0.000663784
16	B4	11	PEDV	1.2392	0.00798562
16	B4	12	PEDV	1.23879	0.0125501
16	B4	13	PEDV	1.24082	0.019548
16	B4	14	PEDV	1.23835	0.0220566
16	B4	15	PEDV	1.23638	0.0250535
16	B4	16	PEDV	1.24017	0.033813
16	B4	17	PEDV	1.24167	0.0402827
16	B4	18	PEDV	1.23975	0.0433387
16	B4	19	PEDV	1.23586	0.0444238
16	B4	20	PEDV	1.23088	0.0444117
16	B4	21	PEDV	1.22133	0.0398336
16	B4	22	PEDV	1.20391	0.0273841
16	B4	23	PEDV	1.17507	0.0035198
16	B4	24	PEDV	1.13633	-0.0302483
16	B4	25	PEDV	1.08264	-0.0789703
16	B4	26	PEDV	1.03815	-0.11848
16	B4	27	PEDV	1.03181	-0.11985
16	B4	28	PEDV	1.08134	-0.0653513
16	B4	29	PEDV	1.19292	0.051201
16	B4	30	PEDV	1.35943	0.222682
16	B4	31	PEDV	1.55939	0.427618
16	B4	32	PEDV	1.76564	0.638835
16	B4	33	PEDV	1.95588	0.834052
16	B4	34	PEDV	2.12095	1.00409
16	B4	35	PEDV	2.23537	1.12348
16	B4	36	PEDV	2.30481	1.19789
16	B4	37	PEDV	2.35032	1.24838
16	B4	38	PEDV	2.37194	1.27497
16	B4	39	PEDV	2.38779	1.29579
16	B4	40	PEDV	2.39958	1.31255
17	B5	1	PEDV	1.25319	-0.147143
17	B5	2	PEDV	1.25324	-0.132469
17	B5	3	PEDV	1.25671	-0.114374
17	B5	4	PEDV	1.26366	-0.0927908
17	B5	5	PEDV	1.26568	-0.0761504
17	B5	6	PEDV	1.26636	-0.0608442
17	B5	7	PEDV	1.26557	-0.0470116
17	B5	8	PEDV	1.26212	-0.0358418
17	B5	9	PEDV	1.26257	-0.0207612
17	B5	10	PEDV	1.26752	-0.00118542
17	B5	11	PEDV	1.26815	0.0140649
17	B5	12	PEDV	1.2608	0.0213409
17	B5	13	PEDV	1.25912	0.0342825
17	B5	14	PEDV	1.26044	0.050228
17	B5	15	PEDV	1.26411	0.0685172
17	B5	16	PEDV	1.2626	0.081633
17	B5	17	PEDV	1.26017	0.0938348
17	B5	18	PEDV	1.25781	0.106099
17	B5	19	PEDV	1.25747	0.120382
17	B5	20	PEDV	1.25567	0.133203
17	B5	21	PEDV	1.24204	0.134201
17	B5	22	PEDV	1.21766	0.124446
17	B5	23	PEDV	1.18324	0.104647
17	B5	24	PEDV	1.1286	0.0646258
17	B5	25	PEDV	1.04669	-0.00265952
17	B5	26	PEDV	0.954949	-0.0797729
17	B5	27	PEDV	0.861097	-0.159
17	B5	28	PEDV	0.788751	-0.216722
17	B5	29	PEDV	0.746457	-0.244392
17	B5	30	PEDV	0.744399	-0.231826
17	B5	31	PEDV	0.788807	-0.172793
17	B5	32	PEDV	0.885301	-0.0616747
17	B5	33	PEDV	1.04289	0.11054
17	B5	34	PEDV	1.2497	0.331974
17	B5	35	PEDV	1.48629	0.583187
17	B5	36	PEDV	1.72169	0.833209
17	B5	37	PEDV	1.93594	1.06208
17	B5	38	PEDV	2.10961	1.25038
17	B5	39	PEDV	2.23966	1.39505
17	B5	40	PEDV	2.31276	1.48278
18	B6	1	PEDV	1.43293	-0.0717125
18	B6	2	PEDV	1.43397	-0.0656316
18	B6	3	PEDV	1.442	-0.0525513
18	B6	4	PEDV	1.45239	-0.0371162
18	B6	5	PEDV	1.45883	-0.0256262
18	B6	6	PEDV	1.46074	-0.0186655
18	B6	7	PEDV	1.46287	-0.0114885
18	B6	8	PEDV	1.46579	-0.00352113
18	B6	9	PEDV	1.46868	0.00441475
18	B6	10	PEDV	1.46394	0.00472458
18	B6	11	PEDV	1.46079	0.00662275
18	B6	12	PEDV	1.46533	0.016215
18	B6	13	PEDV	1.46597	0.0219003
18	B6	14	PEDV	1.46619	0.02717
18	B6	15	PEDV	1.46349	0.0295139
18	B6	16	PEDV	1.46348	0.034555
18	B6	17	PEDV	1.46718	0.0433019
18	B6	18	PEDV	1.46944	0.0506107
18	B6	19	PEDV	1.46428	0.0504976
18	B6	20	PEDV	1.44697	0.0382437
18	B6	21	PEDV	1.43815	0.0344666
18	B6	22	PEDV	1.42226	0.0236249
18	B6	23	PEDV	1.38857	-0.00501302
18	B6	24	PEDV	1.34701	-0.0415283
18	B6	25	PEDV	1.29762	-0.0858698
18	B6	26	PEDV	1.27396	-0.104482
18	B6	27	PEDV	1.29136	-0.0820335
18	B6	28	PEDV	1.36973	0.00138244
18	B6	29	PEDV	1.5066	0.143306
18	B6	30	PEDV	1.68442	0.326172
18	B6	31	PEDV	1.86967	0.516466
18	B6	32	PEDV	2.04794	0.699789
18	B6	33	PEDV	2.19768	0.854573
18	B6	34	PEDV	2.31318	0.975125
18	B6	35	PEDV	2.39188	1.05887
18	B6	36	PEDV	2.42814	1.10018
18	B6	37	PEDV	2.45705	1.13414
18	B6	38	PEDV	2.47176	1.15389
18	B6	39	PEDV	2.47956	1.16675
18	B6	40	PEDV	2.48825	1.18048
19	B7	1	PEDV	1.39531	-0.144427
19	B7	2	PEDV	1.39548	-0.139459
19	B7	3	PEDV	1.40271	-0.127423
19	B7	4	PEDV	1.42393	-0.101404
19	B7	5	PEDV	1.44764	-0.0728864
19	B7	6	PEDV	1.46576	-0.0499686
19	B7	7	PEDV	1.48642	-0.0245033
19	B7	8	PEDV	1.50639	0.000274303
19	B7	9	PEDV	1.5207	0.0193829
19	B7	10	PEDV	1.5211	0.0245923
19	B7	11	PEDV	1.52373	0.0320221
19	B7	12	PEDV	1.5285	0.0415977
19	B7	13	PEDV	1.52661	0.0445037
19	B7	14	PEDV	1.52318	0.0458813
19	B7	15	PEDV	1.52232	0.0498262
19	B7	16	PEDV	1.53515	0.0674558
19	B7	17	PEDV	1.57848	0.115594
19	B7	18	PEDV	1.55818	0.100095
19	B7	19	PEDV	1.54811	0.0948298
19	B7	20	PEDV	1.54968	0.1012
19	B7	21	PEDV	1.54191	0.0982303
19	B7	22	PEDV	1.51492	0.0760515
19	B7	23	PEDV	1.46317	0.0290976
19	B7	24	PEDV	1.39582	-0.0334507
19	B7	25	PEDV	1.2997	-0.124761
19	B7	26	PEDV	1.22511	-0.19455
19	B7	27	PEDV	1.20317	-0.211688
19	B7	28	PEDV	1.23358	-0.176474
19	B7	29	PEDV	1.33493	-0.0703217
19	B7	30	PEDV	1.48494	0.0844898
19	B7	31	PEDV	1.67213	0.276488
19	B7	32	PEDV	1.87124	0.480395
19	B7	33	PEDV	2.05934	0.673301
19	B7	34	PEDV	2.21142	0.830189
19	B7	35	PEDV	2.30694	0.930515
19	B7	36	PEDV	2.36917	0.99754
19	B7	37	PEDV	2.40545	1.03862
19	B7	38	PEDV	2.42946	1.06744
19	B7	39	PEDV	2.45614	1.09892
19	B7	40	PEDV	2.4753	1.12289
20	B8	1
20	B8	2
20	B8	3
20	B8	4
20	B8	5
20	B8	6
20	B8	7
20	B8	8
20	B8	9
20	B8	10
20	B8	11
20	B8	12
20	B8	13
20	B8	14
20	B8	15
20	B8	16
20	B8	17
20	B8	18
20	B8	19
20	B8	20
20	B8	21
20	B8	22
20	B8	23
20	B8	24
20	B8	25
20	B8	26
20	B8	27
20	B8	28
20	B8	29
20	B8	30
20	B8	31
20	B8	32
20	B8	33
20	B8	34
20	B8	35
20	B8	36
20	B8	37
20	B8	38
20	B8	39
20	B8	40
21	B9	1
21	B9	2
21	B9	3
21	B9	4
21	B9	5
21	B9	6
21	B9	7
21	B9	8
21	B9	9
21	B9	10
21	B9	11
21	B9	12
21	B9	13
21	B9	14
21	B9	15
21	B9	16
21	B9	17
21	B9	18
21	B9	19
21	B9	20
21	B9	21
21	B9	22
21	B9	23
21	B9	24
21	B9	25
21	B9	26
21	B9	27
21	B9	28
21	B9	29
21	B9	30
21	B9	31
21	B9	32
21	B9	33
21	B9	34
21	B9	35
21	B9	36
21	B9	37
21	B9	38
21	B9	39
21	B9	40
22	B10	1
22	B10	2
22	B10	3
22	B10	4
22	B10	5
22	B10	6
22	B10	7
22	B10	8
22	B10	9
22	B10	10
22	B10	11
22	B10	12
22	B10	13
22	B10	14
22	B10	15
22	B10	16
22	B10	17
22	B10	18
22	B10	19
22	B10	20
22	B10	21
22	B10	22
22	B10	23
22	B10	24
22	B10	25
22	B10	26
22	B10	27
22	B10	28
22	B10	29
22	B10	30
22	B10	31
22	B10	32
22	B10	33
22	B10	34
22	B10	35
22	B10	36
22	B10	37
22	B10	38
22	B10	39
22	B10	40
23	B11	1
23	B11	2
23	B11	3
23	B11	4
23	B11	5
23	B11	6
23	B11	7
23	B11	8
23	B11	9
23	B11	10
23	B11	11
23	B11	12
23	B11	13
23	B11	14
23	B11	15
23	B11	16
23	B11	17
23	B11	18
23	B11	19
23	B11	20
23	B11	21
23	B11	22
23	B11	23
23	B11	24
23	B11	25
23	B11	26
23	B11	27
23	B11	28
23	B11	29
23	B11	30
23	B11	31
23	B11	32
23	B11	33
23	B11	34
23	B11	35
23	B11	36
23	B11	37
23	B11	38
23	B11	39
23	B11	40
24	B12	1
24	B12	2
24	B12	3
24	B12	4
24	B12	5
24	B12	6
24	B12	7
24	B12	8
24	B12	9
24	B12	10
24	B12	11
24	B12	12
24	B12	13
24	B12	14
24	B12	15
24	B12	16
24	B12	17
24	B12	18
24	B12	19
24	B12	20
24	B12	21
24	B12	22
24	B12	23
24	B12	24
24	B12	25
24	B12	26
24	B12	27
24	B12	28
24	B12	29
24	B12	30
24	B12	31
24	B12	32
24	B12	33
24	B12	34
24	B12	35
24	B12	36
24	B12	37
24	B12	38
24	B12	39
24	B12	40
25	C1	1	PEDV	1.43812	-0.180543
25	C1	2	PEDV	1.43943	-0.162872
25	C1	3	PEDV	1.44231	-0.143633
25	C1	4	PEDV	1.45322	-0.116365
25	C1	5	PEDV	1.45253	-0.100699
25	C1	6	PEDV	1.45903	-0.0778461
25	C1	7	PEDV	1.46507	-0.0554466
25	C1	8	PEDV	1.46196	-0.0421974
25	C1	9	PEDV	1.46917	-0.0186305
25	C1	10	PEDV	1.47222	0.0007765
25	C1	11	PEDV	1.4697	0.0146127
25	C1	12	PEDV	1.47299	0.0342596
25	C1	13	PEDV	1.47872	0.0563493
25	C1	14	PEDV	1.47745	0.0714347
25	C1	15	PEDV	1.47228	0.082616
25	C1	16	PEDV	1.47397	0.100664
25	C1	17	PEDV	1.47058	0.113628
25	C1	18	PEDV	1.4689	0.128309
25	C1	19	PEDV	1.46857	0.144337
25	C1	20	PEDV	1.46262	0.154742
25	C1	21	PEDV	1.44507	0.153549
25	C1	22	PEDV	1.4194	0.144236
25	C1	23	PEDV	1.38388	0.125072
25	C1	24	PEDV	1.31772	0.0752727
25	C1	25	PEDV	1.22505	-0.00104106
25	C1	26	PEDV	1.11127	-0.098466
25	C1	27	PEDV	1.00108	-0.192298
25	C1	28	PEDV	0.916169	-0.260853
25	C1	29	PEDV	0.86828	-0.292385
25	C1	30	PEDV	0.857046	-0.287261
25	C1	31	PEDV	0.887997	-0.239954
25	C1	32	PEDV	0.971028	-0.140566
25	C1	33	PEDV	1.1173	0.0220599
25	C1	34	PEDV	1.3106	0.231722
25	C1	35	PEDV	1.53649	0.473967
25	C1	36	PEDV	1.76417	0.718004
25	C1	37	PEDV	1.96731	0.937502
25	C1	38	PEDV	2.13736	1.12391
25	C1	39	PEDV	2.25674	1.25964
25	C1	40	PEDV	2.33115	1.35041
26	C2	1	PEDV	1.26677	-0.0571532
26	C2	2	PEDV	1.26732	-0.0509353
26	C2	3	PEDV	1.26591	-0.0466727
26	C2	4	PEDV	1.26732	-0.0395966
26	C2	5	PEDV	1.2732	-0.0280454
26	C2	6	PEDV	1.2713	-0.0242781
26	C2	7	PEDV	1.27098	-0.0189299
26	C2	8	PEDV	1.27141	-0.0128311
26	C2	9	PEDV	1.27358	-0.00499234
26	C2	10	PEDV	1.27774	0.00483319
26	C2	11	PEDV	1.28006	0.012814
26	C2	12	PEDV	1.28136	0.0197823
26	C2	13	PEDV	1.28258	0.0266739
26	C2	14	PEDV	1.2804	0.0301611
26	C2	15	PEDV	1.2825	0.0379247
26	C2	16	PEDV	1.28214	0.0432359
26	C2	17	PEDV	1.27892	0.0456804
26	C2	18	PEDV	1.27483	0.0472648
26	C2	19	PEDV	1.2739	0.052001
26	C2	20	PEDV	1.26575	0.0495195
26	C2	21	PEDV	1.25374	0.0431796
26	C2	22	PEDV	1.23661	0.0317129
26	C2	23	PEDV	1.19685	-0.00237484
26	C2	24	PEDV	1.1435	-0.0500592
26	C2	25	PEDV	1.09191	-0.0959802
26	C2	26	PEDV	1.0612	-0.121023
26	C2	27	PEDV	1.07377	-0.102788
26	C2	28	PEDV	1.15346	-0.0174261
26	C2	29	PEDV	1.2929	0.127674
26	C2	30	PEDV	1.4719	0.31235
26	C2	31	PEDV	1.67535	0.52146
26	C2	32	PEDV	1.86675	0.718536
26	C2	33	PEDV	2.03303	0.89048
26	C2	34	PEDV	2.16633	1.02944
26	C2	35	PEDV	2.25547	1.12425
26	C2	36	PEDV	2.31134	1.18579
26	C2	37	PEDV	2.34631	1.22643
26	C2	38	PEDV	2.36071	1.2465
26	C2	39	PEDV	2.37171	1.26317
26	C2	40	PEDV	2.37425	1.27137
27	C3	1	PEDV	1.39313	-0.26534
27	C3	2	PEDV	1.39207	-0.241102
27	C3	3	PEDV	1.39166	-0.216199
27	C3	4	PEDV	1.39247	-0.190089
27	C3	5	PEDV	1.39238	-0.164878
27	C3	6	PEDV	1.39267	-0.139273
27	C3	7	PEDV	1.39186	-0.114782
27	C3	8	PEDV	1.39496	-0.0863785
27	C3	9	PEDV	1.39413	-0.0618975
27	C3	10	PEDV	1.38972	-0.0410043
27	C3	11	PEDV	1.38699	-0.0184332
27	C3	12	PEDV	1.38507	0.0049505
27	C3	13	PEDV	1.38832	0.0335081
27	C3	14	PEDV	1.39437	0.0648585
27	C3	15	PEDV	1.39086	0.0866571
27	C3	16	PEDV	1.38838	0.109486
27	C3	17	PEDV	1.38738	0.133792
27	C3	18	PEDV	1.38911	0.160821
27	C3	19	PEDV	1.38757	0.184593
27	C3	20	PEDV	1.38466	0.206981
27	C3	21	PEDV	1.38013	0.227757
27	C3	22	PEDV	1.37045	0.243387
27	C3	23	PEDV	1.3458	0.244037
27	C3	24	PEDV	1.31113	0.234673
27	C3	25	PEDV	1.25417	0.203022
27	C3	26	PEDV	1.16924	0.143396
27	C3	27	PEDV	1.06503	0.064492
27	C3	28	PEDV	0.954222	-0.0210134
27	C3	29	PEDV	0.857913	-0.0920164
27	C3	30	PEDV	0.783954	-0.140671
27	C3	31	PEDV	0.730887	-0.168433
27	C3	32	PEDV	0.700159	-0.173855
27	C3	33	PEDV	0.684616	-0.164093
27	C3	34	PEDV	0.675173	-0.148232
27	C3	35	PEDV	0.669729	-0.12837
27	C3	36	PEDV	0.666548	-0.106246
27	C3	37	PEDV	0.665604	-0.0818846
27	C3	38	PEDV	0.665082	-0.0571013
27	C3	39	PEDV	0.665319	-0.0315598
27	C3	40	PEDV	0.664782	-0.00679174
28	C4	1	PEDV	1.31115	-0.268319
28	C4	2	PEDV	1.31112	-0.243303
28	C4	3	PEDV	1.31212	-0.217259
28	C4	4	PEDV	1.31635	-0.187983
28	C4	5	PEDV	1.31973	-0.159559
28	C4	6	PEDV	1.3215	-0.132745
28	C4	7	PEDV	1.31855	-0.110644
28	C4	8	PEDV	1.31778	-0.0863742
28	C4	9	PEDV	1.32216	-0.056949
28	C4	10	PEDV	1.32623	-0.0278321
28	C4	11	PEDV	1.32416	-0.00485376
28	C4	12	PEDV	1.32218	0.0182125
28	C4	13	PEDV	1.32181	0.042883
28	C4	14	PEDV	1.32092	0.0670446
28	C4	15	PEDV	1.31909	0.0902616
28	C4	16	PEDV	1.31737	0.113587
28	C4	17	PEDV	1.31723	0.138489
28	C4	18	PEDV	1.31596	0.162264
28	C4	19	PEDV	1.31386	0.185206
28	C4	20	PEDV	1.30777	0.204163
28	C4	21	PEDV	1.3008	0.222238
28	C4	22	PEDV	1.28873	0.235217
28	C4	23	PEDV	1.26403	0.235564
28	C4	24	PEDV	1.22103	0.217604
28	C4	25	PEDV	1.14735	0.168971
28	C4	26	PEDV	1.05063	0.0972993
28	C4	27	PEDV	0.946519	0.0182304
28	C4	28	PEDV	0.84792	-0.0553233
28	C4	29	PEDV	0.76922	-0.108978
28	C4	30	PEDV	0.708915	-0.144238
28	C4	31	PEDV	0.664336	-0.163772
28	C4	32	PEDV	0.639704	-0.163358
28	C4	33	PEDV	0.626425	-0.151592
28	C4	34	PEDV	0.618314	-0.134658
28	C4	35	PEDV	0.615578	-0.112348
28	C4	36	PEDV	0.615932	-0.0869488
28	C4	37	PEDV	0.61572	-0.0621152
28	C4	38	PEDV	0.615931	-0.0368597
28	C4	39	PEDV	0.614903	-0.0128419
28	C4	40	PEDV	0.615204	0.0125045
29	C5	1	PEDV	1.20142	-0.238304
29	C5	2	PEDV	1.20097	-0.216207
29	C5	3	PEDV	1.19896	-0.195666
29	C5	4	PEDV	1.20416	-0.16792
29	C5	5	PEDV	1.20351	-0.146024
29	C5	6	PEDV	1.20388	-0.123105
29	C5	7	PEDV	1.20266	-0.101772
29	C5	8	PEDV	1.20639	-0.0754941
29	C5	9	PEDV	1.20578	-0.0535642
29	C5	10	PEDV	1.20426	-0.0325345
29	C5	11	PEDV	1.20246	-0.0117886
29	C5	12	PEDV	1.20124	0.00953695
29	C5	13	PEDV	1.2023	0.0331491
29	C5	14	PEDV	1.20356	0.056952
29	C5	15	PEDV	1.20313	0.0790765
29	C5	16	PEDV	1.20487	0.103364
29	C5	17	PEDV	1.20378	0.124818
29	C5	18	PEDV	1.20338	0.146967
29	C5	19	PEDV	1.20088	0.167012
29	C5	20	PEDV	1.19201	0.180694
29	C5	21	PEDV	1.18666	0.197887
29	C5	22	PEDV	1.17754	0.211312
29	C5	23	PEDV	1.15986	0.216183
29	C5	24	PEDV	1.12852	0.207392
29	C5	25	PEDV	1.06748	0.168894
29	C5	26	PEDV	0.987752	0.111718
29	C5	27	PEDV	0.893647	0.0401604
29	C5	28	PEDV	0.798003	-0.0329364
29	C5	29	PEDV	0.716834	-0.0915574
29	C5	30	PEDV	0.656173	-0.129671
29	C5	31	PEDV	0.617004	-0.146293
29	C5	32	PEDV	0.59144	-0.14931
29	C5	33	PEDV	0.575722	-0.14248
29	C5	34	PEDV	0.568056	-0.127598
29	C5	35	PEDV	0.565445	-0.107662
29	C5	36	PEDV	0.563271	-0.0872886
29	C5	37	PEDV	0.562377	-0.0656346
29	C5	38	PEDV	0.561601	-0.0438631
29	C5	39	PEDV	0.559966	-0.0229514
29	C5	40	PEDV	0.559924	-0.000445435
30	C6	1	PEDV	1.19109	-0.1695
30	C6	2	PEDV	1.18719	-0.159291
30	C6	3	PEDV	1.18195	-0.150417
30	C6	4	PEDV	1.19148	-0.126781
30	C6	5	PEDV	1.1916	-0.112549
30	C6	6	PEDV	1.19658	-0.0934596
30	C6	7	PEDV	1.19072	-0.0852039
30	C6	8	PEDV	1.19067	-0.0711481
30	C6	9	PEDV	1.19517	-0.0525415
30	C6	10	PEDV	1.19325	-0.0403491
30	C6	11	PEDV	1.18069	-0.0387994
30	C6	12	PEDV	1.17915	-0.0262289
30	C6	13	PEDV	1.18862	-0.00265295
30	C6	14	PEDV	1.19084	0.01368
30	C6	15	PEDV	1.18995	0.0269029
30	C6	16	PEDV	1.18892	0.0399769
30	C6	17	PEDV	1.19195	0.0571137
30	C6	18	PEDV	1.2035	0.082776
30	C6	19	PEDV	1.20043	0.0938146
30	C6	20	PEDV	1.19456	0.102061
30	C6	21	PEDV	1.18826	0.109864
30	C6	22	PEDV	1.18596	0.121678
30	C6	23	PEDV	1.18514	0.134964
30	C6	24	PEDV	1.18753	0.151466
30	C6	25	PEDV	1.1917	0.169741
30	C6	26	PEDV	1.17629	0.168444
30	C6	27	PEDV	1.16309	0.169354
30	C6	28	PEDV	1.14768	0.168056
30	C6	29	PEDV	1.1206	0.155079
30	C6	30	PEDV	1.08185	0.130442
30	C6	31	PEDV	1.03152	0.0942239
30	C6	32	PEDV	0.949439	0.0262516
30	C6	33	PEDV	0.855241	-0.0538371
30	C6	34	PEDV	0.763656	-0.131313
30	C6	35	PEDV	0.697539	-0.18332
30	C6	36	PEDV	0.65413	-0.212619
30	C6	37	PEDV	0.633913	-0.218727
30	C6	38	PEDV	0.62769	-0.21084
30	C6	39	PEDV	0.619317	-0.205103
30	C6	40	PEDV	0.616764	-0.193547
31	C7	1
31	C7	2
31	C7	3
31	C7	4
31	C7	5
31	C7	6
31	C7	7
31	C7	8
31	C7	9
31	C7	10
31	C7	11
31	C7	12
31	C7	13
31	C7	14
31	C7	15
31	C7	16
31	C7	17
31	C7	18
31	C7	19
31	C7	20
31	C7	21
31	C7	22
31	C7	23
31	C7	24
31	C7	25
31	C7	26
31	C7	27
31	C7	28
31	C7	29
31	C7	30
31	C7	31
31	C7	32
31	C7	33
31	C7	34
31	C7	35
31	C7	36
31	C7	37
31	C7	38
31	C7	39
31	C7	40
32	C8	1
32	C8	2
32	C8	3
32	C8	4
32	C8	5
32	C8	6
32	C8	7
32	C8	8
32	C8	9
32	C8	10
32	C8	11
32	C8	12
32	C8	13
32	C8	14
32	C8	15
32	C8	16
32	C8	17
32	C8	18
32	C8	19
32	C8	20
32	C8	21
32	C8	22
32	C8	23
32	C8	24
32	C8	25
32	C8	26
32	C8	27
32	C8	28
32	C8	29
32	C8	30
32	C8	31
32	C8	32
32	C8	33
32	C8	34
32	C8	35
32	C8	36
32	C8	37
32	C8	38
32	C8	39
32	C8	40
33	C9	1
33	C9	2
33	C9	3
33	C9	4
33	C9	5
33	C9	6
33	C9	7
33	C9	8
33	C9	9
33	C9	10
33	C9	11
33	C9	12
33	C9	13
33	C9	14
33	C9	15
33	C9	16
33	C9	17
33	C9	18
33	C9	19
33	C9	20
33	C9	21
33	C9	22
33	C9	23
33	C9	24
33	C9	25
33	C9	26
33	C9	27
33	C9	28
33	C9	29
33	C9	30
33	C9	31
33	C9	32
33	C9	33
33	C9	34
33	C9	35
33	C9	36
33	C9	37
33	C9	38
33	C9	39
33	C9	40
34	C10	1
34	C10	2
34	C10	3
34	C10	4
34	C10	5
34	C10	6
34	C10	7
34	C10	8
34	C10	9
34	C10	10
34	C10	11
34	C10	12
34	C10	13
34	C10	14
34	C10	15
34	C10	16
34	C10	17
34	C10	18
34	C10	19
34	C10	20
34	C10	21
34	C10	22
34	C10	23
34	C10	24
34	C10	25
34	C10	26
34	C10	27
34	C10	28
34	C10	29
34	C10	30
34	C10	31
34	C10	32
34	C10	33
34	C10	34
34	C10	35
34	C10	36
34	C10	37
34	C10	38
34	C10	39
34	C10	40
35	C11	1
35	C11	2
35	C11	3
35	C11	4
35	C11	5
35	C11	6
35	C11	7
35	C11	8
35	C11	9
35	C11	10
35	C11	11
35	C11	12
35	C11	13
35	C11	14
35	C11	15
35	C11	16
35	C11	17
35	C11	18
35	C11	19
35	C11	20
35	C11	21
35	C11	22
35	C11	23
35	C11	24
35	C11	25
35	C11	26
35	C11	27
35	C11	28
35	C11	29
35	C11	30
35	C11	31
35	C11	32
35	C11	33
35	C11	34
35	C11	35
35	C11	36
35	C11	37
35	C11	38
35	C11	39
35	C11	40
36	C12	1
36	C12	2
36	C12	3
36	C12	4
36	C12	5
36	C12	6
36	C12	7
36	C12	8
36	C12	9
36	C12	10
36	C12	11
36	C12	12
36	C12	13
36	C12	14
36	C12	15
36	C12	16
36	C12	17
36	C12	18
36	C12	19
36	C12	20
36	C12	21
36	C12	22
36	C12	23
36	C12	24
36	C12	25
36	C12	26
36	C12	27
36	C12	28
36	C12	29
36	C12	30
36	C12	31
36	C12	32
36	C12	33
36	C12	34
36	C12	35
36	C12	36
36	C12	37
36	C12	38
36	C12	39
36	C12	40
37	D1	1
37	D1	2
37	D1	3
37	D1	4
37	D1	5
37	D1	6
37	D1	7
37	D1	8
37	D1	9
37	D1	10
37	D1	11
37	D1	12
37	D1	13
37	D1	14
37	D1	15
37	D1	16
37	D1	17
37	D1	18
37	D1	19
37	D1	20
37	D1	21
37	D1	22
37	D1	23
37	D1	24
37	D1	25
37	D1	26
37	D1	27
37	D1	28
37	D1	29
37	D1	30
37	D1	31
37	D1	32
37	D1	33
37	D1	34
37	D1	35
37	D1	36
37	D1	37
37	D1	38
37	D1	39
37	D1	40
38	D2	1
38	D2	2
38	D2	3
38	D2	4
38	D2	5
38	D2	6
38	D2	7
38	D2	8
38	D2	9
38	D2	10
38	D2	11
38	D2	12
38	D2	13
38	D2	14
38	D2	15
38	D2	16
38	D2	17
38	D2	18
38	D2	19
38	D2	20
38	D2	21
38	D2	22
38	D2	23
38	D2	24
38	D2	25
38	D2	26
38	D2	27
38	D2	28
38	D2	29
38	D2	30
38	D2	31
38	D2	32
38	D2	33
38	D2	34
38	D2	35
38	D2	36
38	D2	37
38	D2	38
38	D2	39
38	D2	40
39	D3	1
39	D3	2
39	D3	3
39	D3	4
39	D3	5
39	D3	6
39	D3	7
39	D3	8
39	D3	9
39	D3	10
39	D3	11
39	D3	12
39	D3	13
39	D3	14
39	D3	15
39	D3	16
39	D3	17
39	D3	18
39	D3	19
39	D3	20
39	D3	21
39	D3	22
39	D3	23
39	D3	24
39	D3	25
39	D3	26
39	D3	27
39	D3	28
39	D3	29
39	D3	30
39	D3	31
39	D3	32
39	D3	33
39	D3	34
39	D3	35
39	D3	36
39	D3	37
39	D3	38
39	D3	39
39	D3	40
40	D4	1
40	D4	2
40	D4	3
40	D4	4
40	D4	5
40	D4	6
40	D4	7
40	D4	8
40	D4	9
40	D4	10
40	D4	11
40	D4	12
40	D4	13
40	D4	14
40	D4	15
40	D4	16
40	D4	17
40	D4	18
40	D4	19
40	D4	20
40	D4	21
40	D4	22
40	D4	23
40	D4	24
40	D4	25
40	D4	26
40	D4	27
40	D4	28
40	D4	29
40	D4	30
40	D4	31
40	D4	32
40	D4	33
40	D4	34
40	D4	35
40	D4	36
40	D4	37
40	D4	38
40	D4	39
40	D4	40
41	D5	1
41	D5	2
41	D5	3
41	D5	4
41	D5	5
41	D5	6
41	D5	7
41	D5	8
41	D5	9
41	D5	10
41	D5	11
41	D5	12
41	D5	13
41	D5	14
41	D5	15
41	D5	16
41	D5	17
41	D5	18
41	D5	19
41	D5	20
41	D5	21
41	D5	22
41	D5	23
41	D5	24
41	D5	25
41	D5	26
41	D5	27
41	D5	28
41	D5	29
41	D5	30
41	D5	31
41	D5	32
41	D5	33
41	D5	34
41	D5	35
41	D5	36
41	D5	37
41	D5	38
41	D5	39
41	D5	40
42	D6	1
42	D6	2
42	D6	3
42	D6	4
42	D6	5
42	D6	6
42	D6	7
42	D6	8
42	D6	9
42	D6	10
42	D6	11
42	D6	12
42	D6	13
42	D6	14
42	D6	15
42	D6	16
42	D6	17
42	D6	18
42	D6	19
42	D6	20
42	D6	21
42	D6	22
42	D6	23
42	D6	24
42	D6	25
42	D6	26
42	D6	27
42	D6	28
42	D6	29
42	D6	30
42	D6	31
42	D6	32
42	D6	33
42	D6	34
42	D6	35
42	D6	36
42	D6	37
42	D6	38
42	D6	39
42	D6	40
43	D7	1
43	D7	2
43	D7	3
43	D7	4
43	D7	5
43	D7	6
43	D7	7
43	D7	8
43	D7	9
43	D7	10
43	D7	11
43	D7	12
43	D7	13
43	D7	14
43	D7	15
43	D7	16
43	D7	17
43	D7	18
43	D7	19
43	D7	20
43	D7	21
43	D7	22
43	D7	23
43	D7	24
43	D7	25
43	D7	26
43	D7	27
43	D7	28
43	D7	29
43	D7	30
43	D7	31
43	D7	32
43	D7	33
43	D7	34
43	D7	35
43	D7	36
43	D7	37
43	D7	38
43	D7	39
43	D7	40
44	D8	1
44	D8	2
44	D8	3
44	D8	4
44	D8	5
44	D8	6
44	D8	7
44	D8	8
44	D8	9
44	D8	10
44	D8	11
44	D8	12
44	D8	13
44	D8	14
44	D8	15
44	D8	16
44	D8	17
44	D8	18
44	D8	19
44	D8	20
44	D8	21
44	D8	22
44	D8	23
44	D8	24
44	D8	25
44	D8	26
44	D8	27
44	D8	28
44	D8	29
44	D8	30
44	D8	31
44	D8	32
44	D8	33
44	D8	34
44	D8	35
44	D8	36
44	D8	37
44	D8	38
44	D8	39
44	D8	40
45	D9	1
45	D9	2
45	D9	3
45	D9	4
45	D9	5
45	D9	6
45	D9	7
45	D9	8
45	D9	9
45	D9	10
45	D9	11
45	D9	12
45	D9	13
45	D9	14
45	D9	15
45	D9	16
45	D9	17
45	D9	18
45	D9	19
45	D9	20
45	D9	21
45	D9	22
45	D9	23
45	D9	24
45	D9	25
45	D9	26
45	D9	27
45	D9	28
45	D9	29
45	D9	30
45	D9	31
45	D9	32
45	D9	33
45	D9	34
45	D9	35
45	D9	36
45	D9	37
45	D9	38
45	D9	39
45	D9	40
46	D10	1
46	D10	2
46	D10	3
46	D10	4
46	D10	5
46	D10	6
46	D10	7
46	D10	8
46	D10	9
46	D10	10
46	D10	11
46	D10	12
46	D10	13
46	D10	14
46	D10	15
46	D10	16
46	D10	17
46	D10	18
46	D10	19
46	D10	20
46	D10	21
46	D10	22
46	D10	23
46	D10	24
46	D10	25
46	D10	26
46	D10	27
46	D10	28
46	D10	29
46	D10	30
46	D10	31
46	D10	32
46	D10	33
46	D10	34
46	D10	35
46	D10	36
46	D10	37
46	D10	38
46	D10	39
46	D10	40
47	D11	1
47	D11	2
47	D11	3
47	D11	4
47	D11	5
47	D11	6
47	D11	7
47	D11	8
47	D11	9
47	D11	10
47	D11	11
47	D11	12
47	D11	13
47	D11	14
47	D11	15
47	D11	16
47	D11	17
47	D11	18
47	D11	19
47	D11	20
47	D11	21
47	D11	22
47	D11	23
47	D11	24
47	D11	25
47	D11	26
47	D11	27
47	D11	28
47	D11	29
47	D11	30
47	D11	31
47	D11	32
47	D11	33
47	D11	34
47	D11	35
47	D11	36
47	D11	37
47	D11	38
47	D11	39
47	D11	40
48	D12	1
48	D12	2
48	D12	3
48	D12	4
48	D12	5
48	D12	6
48	D12	7
48	D12	8
48	D12	9
48	D12	10
48	D12	11
48	D12	12
48	D12	13
48	D12	14
48	D12	15
48	D12	16
48	D12	17
48	D12	18
48	D12	19
48	D12	20
48	D12	21
48	D12	22
48	D12	23
48	D12	24
48	D12	25
48	D12	26
48	D12	27
48	D12	28
48	D12	29
48	D12	30
48	D12	31
48	D12	32
48	D12	33
48	D12	34
48	D12	35
48	D12	36
48	D12	37
48	D12	38
48	D12	39
48	D12	40
49	E1	1
49	E1	2
49	E1	3
49	E1	4
49	E1	5
49	E1	6
49	E1	7
49	E1	8
49	E1	9
49	E1	10
49	E1	11
49	E1	12
49	E1	13
49	E1	14
49	E1	15
49	E1	16
49	E1	17
49	E1	18
49	E1	19
49	E1	20
49	E1	21
49	E1	22
49	E1	23
49	E1	24
49	E1	25
49	E1	26
49	E1	27
49	E1	28
49	E1	29
49	E1	30
49	E1	31
49	E1	32
49	E1	33
49	E1	34
49	E1	35
49	E1	36
49	E1	37
49	E1	38
[truncated: 1,882 more rows]

## Sheet: Results
Block Type	96-Well 0.2-mL Block
Calibration Background is expired	Yes
Calibration Background performed on	09-25-2020
Calibration Pure Dye ABY is expired	Yes
Calibration Pure Dye ABY performed on	09-25-2020
Calibration Pure Dye FAM is expired	Yes
Calibration Pure Dye FAM performed on	09-25-2020
Calibration Pure Dye JUN is expired	Yes
Calibration Pure Dye JUN performed on	09-25-2020
Calibration Pure Dye NED is expired	Yes
Calibration Pure Dye NED performed on	09-25-2020
Calibration Pure Dye ROX is expired	Yes
Calibration Pure Dye ROX performed on	09-25-2020
Calibration Pure Dye SYBR is expired	Yes
Calibration Pure Dye SYBR performed on	09-25-2020
Calibration Pure Dye TAMRA is expired	Yes
Calibration Pure Dye TAMRA performed on	09-25-2020
Calibration Pure Dye VIC is expired	Yes
Calibration Pure Dye VIC performed on	09-25-2020
Calibration ROI is expired	Yes
Calibration ROI performed on	09-25-2020
Calibration Uniformity is expired	Yes
Calibration Uniformity performed on	09-25-2020
Chemistry	TAQMAN
Date Created	2023-12-31 11:19:40 AM CST
Experiment Barcode
Experiment Comment
Experiment File Name	S:\WMP\cwc\2023-12-31_094310cwc-pedvmuguan2.eds
Experiment Name	2023-12-31_094310cwc-pedvmuguan
Experiment Run End Time	2023-12-31 11:09:38 AM CST
Experiment Type	Standard Curve
Instrument Name	272322937
Instrument Serial Number	272322937
Instrument Type	QuantStudio™ 3 System
Passive Reference	VIC
Post-read Stage/Step
Pre-read Stage/Step
Quantification Cycle Method	Ct
Signal Smoothing On	true
Stage/ Cycle where Ct Analysis is performed	Stage2, Step2
User Name
Well	Well Position	Omit	Sample Name	Target Name	Task	Reporter	Quencher	CT	Ct Mean	Ct SD	Quantity	Quantity Mean	Quantity SD	Y-Intercept	R(superscript 2)	Slope	Efficiency	Automatic Ct Threshold	Ct Threshold	Automatic Baseline	Baseline Start	Baseline End	Amp Status	Comments	Cq Conf	CQCONF	EXPFAIL	HIGHSD	PRFDROP	THOLDFAIL	BADROX
1	A1	FALSE	Sample 1	PEDV	UNKNOWN	FAM	NFQ-MGB	29.8507	27.6754	4.58666								TRUE	0.04	TRUE	3	27	Amp		0.778073	Y	N	Y	Y	Y	Y
2	A2	FALSE	Sample 1	PEDV	UNKNOWN	FAM	NFQ-MGB	24.8492	27.6754	4.58666								TRUE	0.04	TRUE	3	22	Amp		0.959105	N	N	Y	Y	Y	Y
3	A3	FALSE	Sample 1	PEDV	UNKNOWN	FAM	NFQ-MGB	20.7615	27.6754	4.58666								TRUE	0.04	TRUE	3	18	Amp		0.963833	N	N	Y	Y	Y	Y
4	A4	FALSE	Sample 1	PEDV	UNKNOWN	FAM	NFQ-MGB	29.1356	27.6754	4.58666								TRUE	0.04	TRUE	3	26	Amp		0.805456	N	N	Y	Y	Y	Y
5	A5	FALSE	Sample 1	PEDV	UNKNOWN	FAM	NFQ-MGB	30.2811	27.6754	4.58666								TRUE	0.04	TRUE	3	27	Amp		0.67487	Y	N	Y	Y	Y	Y
6	A6	FALSE	Sample 1	PEDV	UNKNOWN	FAM	NFQ-MGB	32.882	27.6754	4.58666								TRUE	0.04	TRUE	3	29	Amp		0.602191	Y	N	Y	Y	Y	Y
7	A7	FALSE	Sample 1	PEDV	UNKNOWN	FAM	NFQ-MGB	Undetermined	27.6754	4.58666								TRUE	0.04	TRUE	3	39	No Amp		0	Y	Y	N	N	Y	N
8	A8	FALSE	Sample 1	PEDV	UNKNOWN	FAM	NFQ-MGB	28.0775	27.6754	4.58666								TRUE	0.04	TRUE	3	26	Amp		0.814446	N	N	Y	Y	Y	Y
13	B1	FALSE	Sample 1	PEDV	UNKNOWN	FAM	NFQ-MGB	18.6204	27.6754	4.58666								TRUE	0.04	TRUE	3	14	Amp		0.963199	N	N	Y	N	Y	Y
14	B2	FALSE	Sample 1	PEDV	UNKNOWN	FAM	NFQ-MGB	20.1807	27.6754	4.58666								TRUE	0.04	TRUE	3	18	Amp		0.970074	N	N	Y	N	Y	Y
15	B3	FALSE	Sample 1	PEDV	UNKNOWN	FAM	NFQ-MGB	27.905	27.6754	4.58666								TRUE	0.04	TRUE	3	25	Amp		0.893212	N	N	Y	Y	Y	Y
16	B4	FALSE	Sample 1	PEDV	UNKNOWN	FAM	NFQ-MGB	28.9094	27.6754	4.58666								TRUE	0.04	TRUE	3	26	Amp		0.819891	N	N	Y	Y	Y	Y
17	B5	FALSE	Sample 1	PEDV	UNKNOWN	FAM	NFQ-MGB	32.6092	27.6754	4.58666								TRUE	0.04	TRUE	3	29	Amp		0.664753	Y	N	Y	Y	Y	Y
18	B6	FALSE	Sample 1	PEDV	UNKNOWN	FAM	NFQ-MGB	28.2619	27.6754	4.58666								TRUE	0.04	TRUE	3	26	Amp		0.784341	Y	N	Y	Y	Y	Y
19	B7	FALSE	Sample 1	PEDV	UNKNOWN	FAM	NFQ-MGB	29.7319	27.6754	4.58666								TRUE	0.04	TRUE	3	27	Amp		0.631778	Y	N	Y	Y	Y	Y
25	C1	FALSE	Sample 1	PEDV	UNKNOWN	FAM	NFQ-MGB	33.075	27.6754	4.58666								TRUE	0.04	TRUE	3	29	Amp		0.570168	Y	N	Y	Y	Y	Y
26	C2	FALSE	p	PEDV	UNKNOWN	FAM	NFQ-MGB	28.4163	28.4163									TRUE	0.04	TRUE	3	26	Amp		0.802976	N	N	N	Y	Y	Y
27	C3	FALSE	n	PEDV	UNKNOWN	FAM	NFQ-MGB	Undetermined										TRUE	0.04	TRUE	3	39	No Amp		0	Y	Y	N	N	Y	Y
28	C4	FALSE	n	PEDV	UNKNOWN	FAM	NFQ-MGB	Undetermined										TRUE	0.04	TRUE	3	39	No Amp		0	Y	Y	N	N	Y	Y
29	C5	FALSE	n	PEDV	UNKNOWN	FAM	NFQ-MGB	Undetermined										TRUE	0.04	TRUE	3	39	No Amp		0	Y	Y	N	N	Y	Y
30	C6	FALSE	n	PEDV	UNKNOWN	FAM	NFQ-MGB	Undetermined										TRUE	0.04	TRUE	3	39	No Amp		0	Y	Y	N	N	Y	Y
